# Supplementary material for: Genomic basis of adaptation to cardiac glycosides in three insect orders
Source: Front Genet. 2026 Apr 22;17:1808090. doi: 10.3389/fgene.2026.1808090 (PMC13143231; doi:10.3389/fgene.2026.1808090)
Supplement: Supplementary file 1 [file Table1.xlsx]

## Sheet: S1
Table S1. Full genome data used in this study.
Order	species	Common name	Accession number
Lepidoptera
	Bombyx mori	Domestic silkworm	GCF_000151625.1
	Bicyclus anynana	Squinting bush brown	GCF_900239965.1
	Pieris rapae	Cabbage white	GCF_001856805.1
	Papilio xuthus	Asian swallowtail	GCF_000836235.1
	Danaus plexipus	Monarch butterfly	GCF_009731565.1
Hemiptera
	Acyrthosiphon pisum	Pea aphid	GCF_000142985.2
	Bemisia tabaci	Cotton whitefly	GCF_001854935.1
	Nilaparvata lugens	Brown planthopper	GCF_000757685.1
	Cimex lectularius	Bed bug	GCF_000648675.2
	Oncopeltus fasciatus	Large milkweed bug	GCA_000696205.1
Coleoptera
	Agrilus planipennis	Emerald ash borer	GCF_000699045.2
	Dendroctonus ponderosae	Mountain pine beetle	GCF_000355655.1
	Onthophagus taurus	Dung beetle	GCF_000648695.1
	Tribolium castaneum	Red flour beetle	GCF_000002335.3
	Photinus pyralis	Common eastern firefly	GCF_008802855.1

## Sheet: S2
Table S2. Transcriptome and genomic data used in 27-species and each insect order convergence analysis.
Order	Species	Common name	Accession number/Ref
Lepidoptera
	Bombyx mori	Domestic silkworm	GCF_000151625.1
	Cycnia tenera	Dogbane tiger moth	Zhen et al. 2012
	Danaus plexipus	Monarch butterfly	GCF_009731565.1
	Danaus gilippus	Queen butterfly	Zhen et al. 2012
	Danaus eresimus	Solider butterfly	Zhen et al. 2012
	Euchaetes egle	Milkweed tussock moth	Zhen et al. 2012
	Limenitis archippus	Viceroy butterfly	Zhen et al. 2012
	Lophocampa caryae	Hickory tussock moth	Zhen et al. 2012
	Lycorea halia atergatis	Tiger-mimic queen butterfly	Zhen et al. 2012
	Trichordestra legitima	Striped garden caterpillar	Zhen et al. 2012
Hemiptera
	Acyrthosiphon pisum	Pea aphid	GCF_000142985.2
	Aphis nerii	Oleander aphid	Zhen et al. 2012
	Bemisia tabaci	Cotton whitefly	GCF_001854935.1
	Boisea trivittata	Eastern boxelder bug	Zhen et al. 2012
	Cimex lectularius	Bed bug	GCF_000648675.2
	Lygaeus kalmii	Small milkweed bug	Zhen et al. 2012
	Oncopeltus fasciatus	Large milkweed bug	GCA_000696205.1
Coleoptera
	Agrilus planipennis	Emerald ash borer	GCF_000699045.2
	Chrysochus auratus	Dogbane beetle	Zhen et al. 2012
	Cyrtepistomus castaneus	Asiatic oak weevil	Zhen et al. 2012
	Labidomera clivicollis	Swamp milkweed leaf beetle	Zhen et al. 2012
	Megacyllene robiniae	Locust borer beetle	Zhen et al. 2012
	Plagiodera versicolora	Imported willow leaf beetle	Zhen et al. 2012
	Rhyssomatus lineaticollis	Milkweed stem weevil	Zhen et al. 2012
	Tetraopes tetraophthalmus	Red milkweed beetle	Zhen et al. 2012
	Tribolium castaneum	Red flour beetle	GCF_000002335.3
	Photuris frontalis	Femme fatale	Sander and Hall 2015

## Sheet: S3
Table S3 Gene families that experienced expansion or contraction in at least two species.
Orthogroup	name	Significant branch
TG
OG0000078	pro-resilin-like	O. fasciatus [+7]	D. plexippus [+5]
OG0000220	protein GVQW3-like	O. fasciatus [+5]	D. plexippus [+4]
OG0000343	fatty acyl-CoA reductase CG5065	O. fasciatus [+7]	D. plexippus [+4]
OG0000853	(putative cysteine proteinase CG12163) uncharacterized protein	O. fasciatus [+12]	D. plexippus [+2]
OG0000005	carboxylesterases	O. fasciatus [+28]	P. pyralis [+23]
OG0000025	uncharacterized protein	O. fasciatus [+17]	P. pyralis [+48]
OG0000049	facilitated trehalose transporter Tret1-like	O. fasciatus [+9]	P. pyralis [+27]
OG0000066	gustatory receptor 28	O. fasciatus [+58]	P. pyralis [+6]
OG0000081	uncharacterized protein	O. fasciatus [+27]	P. pyralis [+21]
OG0000138	spermine oxidase	O. fasciatus [+10]	P. pyralis [+12]
OG0000149	uncharacterized protein	O. fasciatus [+28]	P. pyralis [+8]
OG0000164	uncharacterized protein	O. fasciatus [+9]	P. pyralis [+20]
OG0000221	inter-alpha-trypsin inhibitor heavy chain H4	O. fasciatus [+6]	P. pyralis [+14]
OG0000238	uncharacterized protein	O. fasciatus [+12]	P. pyralis [+10]
OG0000491	uncharacterized protein	O. fasciatus [+7]	P. pyralis [+10]
OG0000776	uncharacterized protein	O. fasciatus [+4]	P. pyralis [+6]
OG0000855	nose resistant to fluoxetine protein 6	O. fasciatus [+11]	P. pyralis [+8]
OG0001121	(helicase POLQ-like) uncharacterized protein	O. fasciatus [+5]	P. pyralis [+8]
OG0001834	(gag-pol polyprotein) uncharacterized protein	O. fasciatus [+8]	P. pyralis [+3]
OG0000019	uncharacterized protein	D. plexippus [+8]	P. pyralis [+15]
OG0000053	uncharacterized protein	D. plexippus [+42]	P. pyralis [+9]

## Sheet: S4
Table S4 Functional enrichment analyses using topGO for rapidly evolving families in CG-adapted insects.
Rapidly evolving gene families in at least two CG-adapted insects
GO.ID	Term	Annotated	Significant	Expected	classicFisher	elimFisher	weightFisher	parentchildFisher	Significnat genes (gene ID in Tribolium castaneum)	Significnat genes (gene name in Tribolium castaneum)
GO:0008049	male courtship behavior	49	7	0.13	2e-11	2e-11	2e-11	0.86	100271711,100271709,662856,100141635,107398022,107398281,107398287	Gr63,Gr3,LOC662856,LOC100141635,LOC107398022,LOC107398281,LOC107398287
GO:0007635	chemosensory behavior	50	7	0.13	2.4e-11	2.4e-11	2.4e-11	7.4e-08	100271711,100271709,662856,100141635,107398022,107398281,107398287	Gr63,Gr3,LOC662856,LOC100141635,LOC107398022,LOC107398281,LOC107398287
GO:0050909	sensory perception of taste	58	7	0.15	7e-11	7e-11	7e-11	0.00011	100271711,100271709,662856,100141635,107398022,107398281,107398287	Gr63,Gr3,LOC662856,LOC100141635,LOC107398022,LOC107398281,LOC107398287
GO:0055085	transmembrane transport	724	9	1.89	3.7e-05	3.7e-05	3.7e-05	1.5e-05	103312735,103312809,656011,663195,663222,663245,663392,107398185,107398733	LOC103312735,LOC103312809,LOC656011,LOC663195,LOC663222,LOC663245,LOC663392,LOC107398185,LOC107398733
GO:0015074	DNA integration	29	3	0.08	5.3e-05	5.3e-05	5.3e-05	6.4e-05	100142548,107398499,107398947	LOC100142548,LOC107398499,LOC107398947
GO:0008643	carbohydrate transport	34	3	0.09	8.6e-05	8.6e-05	8.6e-05	0.00152	656011,663222,663245	LOC656011,LOC663222,LOC663245
GO:0071897	DNA biosynthetic process	22	2	0.06	0.0014	0.0014	0.0014	0.0004	100142548,107398499	LOC100142548,LOC107398499
Rapidly evolving gene families in the large milkweed bug
GO.ID	Term	Annotated	Significant	Expected	classicFisher	elimFisher	weightFisher	parentchildFisher	Significnat genes (gene ID in Tribolium castaneum)	Significnat genes (gene name in Tribolium castaneum)
GO:0008049	male courtship behavior	49	7	0.2	8.3e-10	8.3e-10	8.3e-10	0.86	100271711,100271709,662856,100141635,107398022,107398281,107398287	Gr63,Gr3,LOC662856,LOC100141635,LOC107398022,LOC107398281,LOC107398287
GO:0007635	chemosensory behavior	50	7	0.21	9.6e-10	9.6e-10	9.6e-10	7.4e-08	100271711,100271709,662856,100141635,107398022,107398281,107398287	Gr63,Gr3,LOC662856,LOC100141635,LOC107398022,LOC107398281,LOC107398287
GO:0050909	sensory perception of taste	58	7	0.24	2.8e-09	2.8e-09	2.8e-09	0.00011	100271711,100271709,662856,100141635,107398022,107398281,107398287	Gr63,Gr3,LOC662856,LOC100141635,LOC107398022,LOC107398281,LOC107398287
GO:0055085	transmembrane transport	724	14	3.02	3.7e-07	3.7e-07	3.7e-07	1.6e-07	103312735,103312809,656011,663195,663222,663245,663392,107398185,107398733,656850,100141658,659137,662106,661783	LOC103312735,LOC103312809,LOC656011,LOC663195,LOC663222,LOC663245,LOC663392,LOC107398185,LOC107398733,LOC656850,LOC100141658,LOC659137,LOC662106,LOC661783
GO:0015074	DNA integration	34	4	0.14	1.1e-05	1.1e-05	1.1e-05	0.00076	100142548,107398499,107398947,103314496	LOC100142548,LOC107398499,LOC107398947,LOC103314496
GO:0008643	carbohydrate transport	29	3	0.12	0.00022	0.00022	0.00022	6.4e-05	656011,663222,663245	LOC656011,LOC663222,LOC663245
GO:0071897	DNA biosynthetic process	22	2	0.09	0.0037	0.0037	0.0037	0.0036	100142548,107398499	LOC100142548,LOC107398499
Rapidly evolving gene families in the common eastern firefly
GO.ID	Term	Annotated	Significant	Expected	classicFisher	elimFisher	weightFisher	parentchildFisher	Significnat genes (gene ID in Tribolium castaneum)	Significnat genes (gene name in Tribolium castaneum)
GO:0015074	DNA integration	34	27	1.37	< 1e-30	< 1e-30	< 1e-30	2.3e-27	100142084,100142506,100142548,100142562,103312142,103312144,103313307,103313554,103314643,103315043,103315141,103315142,107397399,107397588,107397752,107397869,107397897,107398018,107398308,107398409,107398411,107398499,107398693,107398725,107398862,107398947,663685	wde,LOC100142506,LOC100142548,LOC100142562,LOC103312142,LOC103312144,LOC103313307,LOC103313554,LOC103314643,LOC103315043,LOC103315141,LOC103315142,LOC107397399,LOC107397588,LOC107397752,LOC107397869,LOC107397897,LOC107398018,LOC107398308,LOC107398409,LOC107398411,LOC107398499,LOC107398693,LOC107398725,LOC107398862,LOC107398947,LOC663685
GO:0050911	detection of chemical stimulus involved in sensory perception of smell	107	39	4.31	8e-28	8e-28	1	0.00739	100141798,103312189,103312236,103312238,103312361,103313458,103313493,103313494,103314010,103314063,103314065,103314066,103314068,103314161,103314297,103315052,103315135,107397478,107397828,107398354,107398420,107398459,107398460,107398468,107398561,107398563,107398753,107398848,107398850,107398852,107398861,107398863,107398967,107399278,107399279,107399285,661659,663463,664552	LOC100141798,LOC103312189,LOC103312236,LOC103312238,LOC103312361,LOC103313458,LOC103313493,LOC103313494,LOC103314010,LOC103314063,LOC103314065,LOC103314066,LOC103314068,LOC103314161,LOC103314297,LOC103315052,LOC103315135,LOC107397478,LOC107397828,LOC107398354,LOC107398420,LOC107398459,LOC107398460,LOC107398468,LOC107398561,LOC107398563,LOC107398753,LOC107398848,LOC107398850,LOC107398852,LOC107398…
GO:0046949	fatty-acyl-CoA biosynthetic process	19	18	0.77	8.8e-25	8.8e-25	8.8e-25	2.9e-13	100141948,103315112,107397404,107397720,655197,655270,655436,655438,655519,655644,655951,657935,658270,658566,658921,662210,662698,662911	LOC100141948,LOC103315112,LOC107397404,LOC107397720,LOC655197,LOC655270,LOC655436,LOC655438,LOC655519,LOC655644,LOC655951,LOC657935,LOC658270,LOC658566,LOC658921,LOC662210,LOC662698,LOC662911
GO:0001676	long-chain fatty acid metabolic process	29	18	1.17	1.1e-18	1.1e-18	1.1e-18	4e-11	100141948,103315112,107397404,107397720,655197,655270,655436,655438,655519,655644,655951,657935,658270,658566,658921,662210,662698,662911	LOC100141948,LOC103315112,LOC107397404,LOC107397720,LOC655197,LOC655270,LOC655436,LOC655438,LOC655519,LOC655644,LOC655951,LOC657935,LOC658270,LOC658566,LOC658921,LOC662210,LOC662698,LOC662911
GO:0009253	peptidoglycan catabolic process	7	7	0.28	1.6e-10	1.6e-10	1.6e-10	0.02778	103312794,657369,657880,658050,658396,659450,660982	LOC103312794,LOC657369,LOC657880,PGRP-LB,LOC658396,LOC659450,LOC660982
GO:0006685	sphingomyelin catabolic process	10	7	0.4	1.7e-08	1.7e-08	1.7e-08	2.8e-05	100142311,103312869,103312870,103312871,103312872,107397783,655418	LOC100142311,LOC103312869,LOC103312870,LOC103312871,LOC103312872,LOC107397783,LOC655418
GO:0007623	circadian rhythm	39	12	1.57	2.2e-08	2.2e-08	2.2e-08	0.13598	100141899,100142010,103312190,103313373,103313455,655167,655201,655472,659469,661763,662255,663750	LOC100141899,LOC100142010,LOC103312190,LOC103313373,LOC103313455,LOC655167,LOC655201,LOC655472,LOC659469,LOC661763,LOC662255,LOC663750
GO:0050776	regulation of immune response	26	10	1.05	2.9e-08	2.9e-08	2.9e-08	4.8e-08	100142418,657930,658628,660764,661214,661409,662707,662831,663001,663238	LOC100142418,Gnbp2,LOC658628,LOC660764,LOC661214,LOC661409,LOC662707,LOC662831,LOC663001,LOC663238
GO:0006310	DNA recombination	108	19	4.35	4.6e-08	4.6e-08	4.6e-08	0.00393	100142084,100142506,103313307,103314643,103315043,103315141,103315142,107397399,107397588,107397752,107397897,107398018,107398308,107398409,107398411,107398693,107398725,107398862,663685	wde,LOC100142506,LOC103313307,LOC103314643,LOC103315043,LOC103315141,LOC103315142,LOC107397399,LOC107397588,LOC107397752,LOC107397897,LOC107398018,LOC107398308,LOC107398409,LOC107398411,LOC107398693,LOC107398725,LOC107398862,LOC663685
GO:0006749	glutathione metabolic process	42	12	1.69	5.5e-08	5.5e-08	5.5e-08	3.8e-07	107397424,654964,655174,655250,655331,655415,655499,655580,655739,659842,659909,660161	LOC107397424,LOC654964,LOC655174,LOC655250,LOC655331,LOC655415,LOC655499,LOC655580,LOC655739,LOC659842,LOC659909,LOC660161
GO:0009408	response to heat	17	8	0.68	1.1e-07	1.1e-07	1.1e-07	5e-08	657196,660153,662134,662168,662237,663216,663240,664276	l(2)efl,LOC660153,LOC662134,LOC662168,LOC662237,LOC663216,LOC663240,LOC664276
GO:0035725	sodium ion transmembrane transport	82	16	3.3	1.2e-07	1.2e-07	1.2e-07	7.2e-07	100142495,103314390,107397406,107397627,107397640,107398537,107398538,107398717,655347,655407,655592,660896,660950,661065,661115,661170	LOC100142495,LOC103314390,LOC107397406,LOC107397627,LOC107397640,LOC107398537,LOC107398538,LOC107398717,LOC655347,LOC655407,LOC655592,LOC660896,LOC660950,LOC661065,LOC661115,LOC661170
GO:0055085	transmembrane transport	724	67	29.17	3.2e-11	3.9e-07	9.6e-12	1.3e-19	100142226,100142464,100142495,103312735,103312809,103313070,103313220,103313476,103314390,107397406,107397627,107397640,107398021,107398185,107398351,107398537,107398538,107398717,107398733,655347,655373,655407,655486,655592,656011,656937,657021,657102,657184,658210,658286,658359,658521,658599,658871,658981,659101,659655,659862,659990,660051,660296,660357,660416,660481,660599,660659,660896,660950…	LOC100142226,LOC100142464,LOC100142495,LOC103312735,LOC103312809,LOC103313070,LOC103313220,LOC103313476,LOC103314390,LOC107397406,LOC107397627,LOC107397640,LOC107398021,LOC107398185,LOC107398351,LOC107398537,LOC107398538,LOC107398717,LOC107398733,LOC655347,LOC655373,LOC655407,LOC655486,LOC655592,LOC656011,LOC656937,LOC657021,LOC657102,LOC657184,LOC658210,LOC658286,LOC658359,LOC658521,LOC658599,LO…
GO:0042026	protein refolding	21	8	0.85	8.2e-07	8.2e-07	8.2e-07	1.2e-06	657196,660153,662134,662168,662237,663216,663240,664276	l(2)efl,LOC660153,LOC662134,LOC662168,LOC662237,LOC663216,LOC663240,LOC664276
GO:0008218	bioluminescence	4	4	0.16	2.6e-06	2.6e-06	2.6e-06	2.2e-07	655197,655211,655270,655287	LOC655197,LOC655211,LOC655270,LOC655287
GO:0050482	arachidonic acid secretion	8	5	0.32	5.2e-06	5.2e-06	5.2e-06	1	103314858,655133,657481,659722,659784	LOC103314858,LOC655133,sPLA2A,sPLA2D,sPLA2C
GO:0046513	ceramide biosynthetic process	19	7	0.77	5.3e-06	5.3e-06	5.3e-06	3.9e-05	100142311,103312869,103312870,103312871,103312872,107397783,655418	LOC100142311,LOC103312869,LOC103312870,LOC103312871,LOC103312872,LOC107397783,LOC655418
GO:0007059	chromosome segregation	125	17	5.04	9.6e-06	9.6e-06	9.6e-06	8.6e-08	100142506,103313307,103314643,103315043,103315141,103315142,107397399,107397588,107397752,107397897,107398018,107398308,107398409,107398411,107398693,107398725,107398862	LOC100142506,LOC103313307,LOC103314643,LOC103315043,LOC103315141,LOC103315142,LOC107397399,LOC107397588,LOC107397752,LOC107397897,LOC107398018,LOC107398308,LOC107398409,LOC107398411,LOC107398693,LOC107398725,LOC107398862
GO:0045087	innate immune response	96	15	3.87	5.8e-06	6.8e-05	5.8e-06	0.66156	103312794,103314314,655752,657369,657880,657930,658050,658396,659183,659450,660764,661012,661211,664254,664262	LOC103312794,LOC103314314,P38,LOC657369,LOC657880,Gnbp2,PGRP-LB,LOC658396,LOC659183,LOC659450,LOC660764,LOC661012,LOC661211,LOC664254,LOC664262
GO:0007608	sensory perception of smell	144	46	5.8	8.4e-30	0.00028	8.4e-30	0.00107	657178,657254,657484,661659,663463,664552,100141522,100141798,100142391,100142425,100142558,103312189,103312236,103312238,103312361,103313458,103313493,103313494,103314010,103314063,103314065,103314066,103314068,103314161,103314297,103315052,103315135,107397478,107397828,107398354,107398420,107398459,107398460,107398468,107398561,107398563,107398753,107398848,107398850,107398852,107398861,1073988…	LOC657178,LOC657254,LOC657484,LOC661659,LOC663463,LOC664552,LOC100141522,LOC100141798,LOC100142391,LOC100142425,LOC100142558,LOC103312189,LOC103312236,LOC103312238,LOC103312361,LOC103313458,LOC103313493,LOC103313494,LOC103314010,LOC103314063,LOC103314065,LOC103314066,LOC103314068,LOC103314161,LOC103314297,LOC103315052,LOC103315135,LOC107397478,LOC107397828,LOC107398354,LOC107398420,LOC107398459,L…
GO:0071897	DNA biosynthetic process	22	5	0.89	0.0015	0.00154	0.0015	0.00034	100142188,100142235,100142548,107398426,107398499	LOC100142188,LOC100142235,LOC100142548,LOC107398426,LOC107398499
GO:0006508	proteolysis	643	41	25.91	0.002	0.002	0.002	8.2e-18	100141587,100142246,100142283,100142548,103312142,103313845,103314314,103315051,107398499,655521,655599,655678,655752,655840,656185,656631,656665,656742,656833,656917,657004,657085,657860,658137,658759,658877,658946,659183,660231,660786,660840,661012,661211,661375,661974,662736,663545,664017,664249,664254,664262	LOC100141587,LOC100142246,LOC100142283,LOC100142548,LOC103312142,LOC103313845,LOC103314314,LOC103315051,LOC107398499,LOC655521,LOC655599,P76,P38,LOC655840,Ctlp-5b,LOC656631,LOC656665,LOC656742,LOC656833,LOC656917,LOC657004,LOC657085,LOC657860,LOC658137,LOC658759,LOC658877,Ctlp-6c,LOC659183,LOC660231,LOC660786,LOC660840,LOC661012,LOC661211,LOC661375,LOC661974,LOC662736,LOC663545,Ctlp-5c,LOC664249,…
GO:0008049	male courtship behavior	49	7	1.97	0.0032	0.00323	0.0032	0.86	100141635,100271709,100271711,107398022,107398281,107398287,662856	LOC100141635,Gr3,Gr63,LOC107398022,LOC107398281,LOC107398287,LOC662856
GO:0007635	chemosensory behavior	50	7	2.01	0.0036	0.00362	0.0036	0.17085	100141635,100271709,100271711,107398022,107398281,107398287,662856	LOC100141635,Gr3,Gr63,LOC107398022,LOC107398281,LOC107398287,LOC662856
GO:0050909	sensory perception of taste	58	7	2.34	0.0083	0.0083	1	0.99916	100141635,100271709,100271711,107398022,107398281,107398287,662856	LOC100141635,Gr3,Gr63,LOC107398022,LOC107398281,LOC107398287,LOC662856
GO:0042381	hemolymph coagulation	4	2	0.16	0.0092	0.0092	1	0.10391	664254,664262	LOC664254,LOC664262
Rapidly evolving gene families in the monarch butterfly
GO.ID	Term	Annotated	Significant	Expected	classicFisher	elimFisher	weightFisher	parentchildFisher	Significnat genes (gene ID in Tribolium castaneum)	Significnat genes (gene name in Tribolium castaneum)
GO:0010952	positive regulation of peptidase activity	15	11	0.07	8.6e-24	8.6e-24	1	7.3e-10	107398158,658343,658974,659226,659367,659502,659565,660368,660428,660551,660669	LOC107398158,LOC658343,LOC658974,LOC659226,LOC659367,LOC659502,LOC659565,LOC660368,LOC660428,LOC660551,LOC660669
GO:2001235	positive regulation of apoptotic signaling pathway	15	11	0.07	8.6e-24	8.6e-24	8.6e-24	4.3e-13	107398158,658343,658974,659226,659367,659502,659565,660368,660428,660551,660669	LOC107398158,LOC658343,LOC658974,LOC659226,LOC659367,LOC659502,LOC659565,LOC660368,LOC660428,LOC660551,LOC660669
GO:0009408	response to heat	17	8	0.08	3.1e-15	3.1e-15	3.1e-15	3.8e-12	657196,660153,662134,662168,662237,663216,663240,664276	l(2)efl,LOC660153,LOC662134,LOC662168,LOC662237,LOC663216,LOC663240,LOC664276
GO:0006955	immune response	135	13	0.65	2.2e-14	2.2e-14	2.2e-14	3.4e-10	107398158,657838,658343,658974,659226,659367,659502,659565,660368,660428,660551,660669,661429	LOC107398158,LOC657838,LOC658343,LOC658974,LOC659226,LOC659367,LOC659502,LOC659565,LOC660368,LOC660428,LOC660551,LOC660669,LOC661429
GO:0042026	protein refolding	21	8	0.1	2.5e-14	2.5e-14	2.5e-14	1.2e-06	657196,660153,662134,662168,662237,663216,663240,664276	l(2)efl,LOC660153,LOC662134,LOC662168,LOC662237,LOC663216,LOC663240,LOC664276
GO:0051603	proteolysis involved in cellular protein catabolic process	289	12	1.39	5.2e-09	5.2e-09	5.2e-09	0.08221	107398158,658343,658974,659226,659367,659441,659502,659565,660368,660428,660551,660669	LOC107398158,LOC658343,LOC658974,LOC659226,LOC659367,LOC659502,LOC659565,LOC660368,LOC660428,LOC660551,LOC660669
GO:0015074	DNA integration	34	4	0.16	1.9e-05	1.9e-05	1.9e-05	0.00017	100142562,103312144,103313554,107397869	LOC100142562,LOC103312144,LOC103313554,LOC107397869
GO:0006508	proteolysis	643	19	3.1	1.1e-11	0.00074	0.00072	1.5e-08	103313165,107398158,657838,658343,658974,659226,659360,659367,659441,659502,659565,660368,660428,660551,660669,661429,661472,661559,662417	LOC103313165,LOC107398158,LOC657838,LOC658343,LOC658974,LOC659226,LOC659360,LOC659367,LOC659502,LOC659565,LOC660368,LOC660428,LOC660551,LOC660669,LOC661429,LOC661472,LOC661559,LOC662417
GO:0010951	negative regulation of endopeptidase activity	1	1	0	0.0048	0.00482	0.00482	0.33333	662417	LOC662417

## Sheet: S5
Table S5. Positively selected genes in one test and three tests in CG-adapted species.
Orthogroup	name	yes/no	p_value	q_value	w0	w2	delta	sites
one test
OG0000124_1	paired box protein Pax-1	positive	6.25e-05	0.000953014	0.00255	999	16.0266
OG0000180_4	GATA-binding factor A	positive	5.77e-15	1.17e-12	0.00807	80.5767	60.9545
OG0000459_1	activating signal cointegrator 1 complex subunit 3	positive	2.23e-10	1.37e-08	0.0097	38.6459	40.2565
OG0000763_0	nesprin-1	positive	4.95e-09	2.26e-07	0.00915	11.8406	34.2105
OG0000955_0	star protein	positive	7.16e-12	5.49e-10	0.00419	5.89506	46.9824
OG0001029_1	ubiquitin carboxyl-terminal hydrolase 7	positive	1.63e-08	5.72e-07	0.00495	70.4751	31.8879
OG0001281_1	junctophilin-1	positive	0.0021152	0.0209162	0.0137	999	9.44678
OG0001707_0	kinesin-like protein CG14535	positive	1.66e-07	4.85e-06	0.00832	54.1029	27.3953	107 K 0.999**
OG0001732_1	transcription factor TFIIIB component B'' homolog	positive	1.9e-07	5.38e-06	0.00361	112.02	27.1358
OG0001770_0	1-acyl-sn-glycerol-3-phosphate acyltransferase delta	positive	9.27e-09	3.81e-07	0.01775	9.43645	32.9894
OG0001888_1	molybdenum cofactor sulfurase 1	positive	1.87e-05	0.000316055	0.03268	4.60681	18.3164	141 E 1.000**
OG0001894_0	imaginal disc growth factor 4	positive	7.13e-05	0.00107633	0.0102	574.567	15.776
OG0001954_1	proteasome activator complex subunit 3-like	positive	3.53e-08	1.17e-06	0.00443	3.51429	30.3899
OG0002023_0	coiled-coil domain-containing protein 85C	positive	7.51e-05	0.00112239	0.00233	9.49078	15.6767
OG0002033_0	nipped-B-like protein I	positive	2.78e-06	5.97e-05	0.00718	194.611	21.9645	337 S 0.999**
OG0002089_0	putative polypeptide N-acetylgalactosaminyltransferase 9	positive	0.000170433	0.00231431	0.01695	88.2246	14.1319	331 K 1.000**
OG0002191_0	uncharacterized protein LOC661743	positive	0.00135946	0.0143961	0.00745	13.5384	10.26
OG0002292_0	putative bifunctional UDP-N-acetylglucosamine transferase and deubiquitinase ALG13	positive	0.000186282	0.00248201	0.00725	16.962	13.9646
OG0002353_0	cell growth regulator with RING finger domain protein 1	positive	0.000200859	0.00265134	0.01764	19.0299	13.823
OG0002438_0	repressor of RNA polymerase III transcription MAF1 homolog	positive	0.000197058	0.00261332	0.00808	22.9644	13.8589
OG0002474_0	uncharacterized MFS-type transporter	positive	0.000446624	0.00541674	0.02935	87.9403	12.3263	252 K 0.988*
OG0002580_0	unconventional myosin-Va	positive	0.000103141	0.00145629	0.01829	49.3017	15.0783
OG0002773_1	signal recognition particle receptor subunit alpha homolog	positive	0.000349884	0.00437432	0.0133	92.2105	12.7825
OG0002792_1	Golgi resident protein GCP60	positive	0.000678325	0.00785749	0.01233	23.4513	11.5477
OG0002972_1	uridine 5'-monophosphate synthase	positive	0.000419992	0.0051599	0.01373	4.5498	12.4411
OG0003036_0	mediator of RNA polymerase II transcription subunit 24	positive	1.68e-08	5.81e-07	0.01355	3.23371	31.8359
OG0003198_0	OCIA domain-containing protein 1	positive	7.6e-05	0.00112958	0.01571	42.2739	15.6547
OG0003334_0	beta-N-acetylglucosaminidase NAG2 precursor	positive	0.00132723	0.0141604	0.04954	373.241	10.3043
OG0003336_0	calnexin	positive	2.93e-05	0.000474854	0.03052	178.912	17.4639
OG0003345_0	PAB-dependent poly(A)-specific ribonuclease subunit PAN2	positive	2.7e-10	1.63e-08	0.02714	113.849	39.8829
OG0003355_1	heat shock 70 kDa protein 4	positive	0.0011277	0.0121689	0.01313	58.1993	10.6052	292 N 0.993**
OG0003472_0	coatomer subunit beta	positive	1.71e-07	4.94e-06	0.01566	22.2313	27.341	233 S 0.979*
OG0003486_0	chromodomain-helicase-DNA-binding protein 7	positive	3.38e-11	2.4e-09	0.00885	1.00389	43.9414
OG0003506_0	odorant receptor coreceptor	positive	0.00292935	0.0280861	0.00907	34.2275	8.85096	28 I 0.998**
OG0003552_1	glutamate receptor-interacting protein 1	positive	0.000800773	0.00901823	0.00458	9.84333	11.2394
OG0004025_0	TATA-binding protein-associated factor 172	positive	1.57e-12	1.35e-10	0.01864	19.4592	49.9626	428 K 0.990**
OG0004157_1	probable deoxyhypusine synthase	positive	0	0	0.00684	17.5049	105.148
OG0004205_0	glutamyl-tRNA(Gln) amidotransferase subunit B, mitochondrial	positive	0.00427541	0.0395232	0.01114	84.3084	8.16298	199 S 0.952*
OG0004428_0	uncharacterized protein LOC663901	positive	0.00156936	0.0163144	0.0034	13.5037	9.99535
OG0004428_1	uncharacterized protein LOC663901	positive	2.91e-06	6.12e-05	0.00335	12.875	21.8739
OG0004488_0	homeobox protein PKNOX2	positive	0.000265926	0.00338429	0.00601	172.431	13.2963
OG0004580_1	selenoprotein S	positive	0.00381369	0.0356028	0.01978	2.6688	8.37046	2 K 0.999**	5 L 0.959*
OG0004590_0	protein TAPT1 homolog	positive	1.5e-08	5.32e-07	0.00356	8.42446	32.0548
OG0004621_0	vacuolar protein sorting-associated protein 33B	positive	1.29e-08	4.77e-07	0.01813	26.7933	32.3391
OG0004632_0	required for meiotic nuclear division protein 1 homolog	positive	0.000760527	0.00866818	0.02682	92.9621	11.3352	7 E 0.995**
OG0004635_0	NADH dehydrogenase (ubiquinone) complex I, assembly factor 6	positive	2.5e-05	0.000415035	0.04601	4.49443	17.764
OG0004647_0	protein FAM32A	positive	0.000471761	0.00562546	0.00125	999	12.2241
OG0004750_0	protein KIAA0100	positive	0.000857125	0.0095393	0.01922	523.7	11.1133	339 C 0.988*
OG0004869_0	neurocalcin homolog	positive	3.26e-05	0.00052288	0.00158	5.67653	17.2592
OG0004891_1	ATP-binding cassette sub-family G member 8	positive	5.58e-05	0.000856354	0.01922	79.4976	16.2393
OG0004952_1	uncharacterized protein LOC664209	positive	1.18e-08	4.51e-07	0.01589	999	32.5271
OG0005000_0	origin recognition complex subunit 4	positive	0.00183003	0.0186152	0.02529	6.80633	9.71266
OG0005273_0	uncharacterized protein LOC103313637	positive	3.14e-06	6.46e-05	0.00335	7.12974	21.7271
OG0005500	alpha-actinin, sarcomeric	positive	4.08e-08	1.81e-06	0.00626	28.7663	30.1101
OG0005544	mediator of RNA polymerase II transcription subunit 6	positive	0.0021925	0.0237096	0.00732	27.0928	9.38097
OG0005566	protein Wnt-1	positive	2.34e-05	0.000443897	0.00625	327.687	17.8914
OG0005629	26S proteasome non-ATPase regulatory subunit 9	positive	2.69e-07	9.63e-06	0.01662	12.3073	26.4578	14 Q 0.997**
OG0005642	glutamate [NMDA	positive	6.37e-06	0.000156002	0.00293	24.1551	20.3724
OG0005670	inhibitory POU protein	positive	0.00233229	0.0249314	0.0054	999	9.26771
OG0005680	ribosomal L1 domain-containing protein 1	positive	0.0013372	0.0155449	0.04685	9.08308	10.2905
OG0005692	protein SCO1 homolog, mitochondrial	positive	7.19e-08	2.91e-06	0.00599	24.625	29.0118
OG0005710	SUMO-activating enzyme subunit 1	positive	1.49e-05	0.000321732	0.01387	8.12799	18.7534
OG0005727	vacuolar protein sorting-associated protein 45	positive	7.66e-05	0.00118692	0.0164	81.5201	15.641
OG0005770	actin-interacting protein 1	positive	0.00445028	0.0445027	0.01982	50.9263	8.0903
OG0005785	CDP-diacylglycerol--glycerol-3-phosphate 3-phosphatidyltransferase, mitochondrial	positive	2.66e-06	7.27e-05	0.02725	55.4616	22.0488
OG0005819	uncharacterized protein LOC659761	positive	0.00337533	0.0344951	0.00376	10.7006	8.5926
OG0005829	LOW QUALITY PROTEIN: rap guanine nucleotide exchange factor 2	positive	7.15e-09	4.75e-07	0.00761	9.36621	33.494
OG0005832	uncharacterized protein LOC662055	positive	8.54e-05	0.00130257	0.00468	75.4957	15.434	63 N 0.986*
OG0005880	myosin heavy chain, non-muscle	positive	2.44e-15	5.68e-13	0.00701	44.2495	62.6113
OG0005923	ER membrane protein complex subunit 7 homolog	positive	0.000842397	0.0101744	0.00762	40.3682	11.1454
OG0006038	cysteine-rich protein 2-binding protein	positive	2.21e-05	0.00042855	0.0296	166.9	17.9976
OG0006134	WAS/WASL-interacting protein family member 2	positive	2.01e-05	0.000405608	0.03105	4.18593	18.1834
OG0006159	protein NDUFAF4 homolog	positive	9.55e-06	0.000211416	0.02335	46.7862	19.5998
OG0006174	serine/arginine-rich splicing factor 1A	positive	6.49e-05	0.00107749	0.00614	16.2315	15.9546
OG0006231	contactin-associated protein-like 3	positive	0	0	0.00558	120.617	196.654
OG0006266	LOW QUALITY PROTEIN: actin-related protein 2/3 complex subunit 1A	positive	1.09e-06	3.18e-05	0.00929	17.9084	23.7535
OG0006305	probable 39S ribosomal protein L45, mitochondrial	positive	0.000724216	0.00898028	0.00935	8.1171	11.426
OG0006364	ER membrane protein complex subunit 4	positive	1.36e-07	5.06e-06	0.00751	58.7454	27.7787
OG0006471	protein DENND6A	positive	2.96e-12	3.44e-10	0.01542	1.43907	48.718
OG0006640	contactin-1	positive	6.14e-05	0.00103882	0.02177	20.8525	16.0579
OG0006646	uncharacterized protein LOC103314087	positive	0.00336038	0.0347239	0.00231	999	8.60068
OG0006663	DNA repair protein RAD51 homolog 4	positive	3.29e-05	0.000599581	0.02176	7.93973	17.2436
OG0006700	probable inactive tRNA-specific adenosine deaminase-like protein 3	positive	0.00303563	0.0317206	0.03027	109.87	8.78593	60 V 0.966*
OG0006858	mpv17-like protein	positive	0.00129431	0.014977	0.006	2.53591	10.3506
OG0006901	teneurin-m	positive	0	0	0.0071	27.7865	182.822
OG0007061	tRNA pseudouridine(38/39) synthase	positive	0.00340269	0.0324256	0.01994	1.24945	8.57789	111 S 0.990**
OG0007099	organic cation transporter protein	positive	2.09e-09	1.36e-07	0.00766	156.284	35.8847
OG0007107	cold shock domain-containing protein CG9705	positive	0.00374493	0.0337043	0.0173	7.67487	8.40353
OG0007215	dopamine D2-like receptor	positive	1.3e-07	4.68e-06	0.01519	83.0761	27.8655
OG0007295	sodium-dependent neutral amino acid transporter B(0)AT3	positive	0.00222352	0.0218309	0.01608	86.0385	9.35521
OG0007301	mid1-interacting protein 1-B	positive	0.00469229	0.0389821	0.02688	70.8736	7.99438
OG0007541	cuticular protein analogous to peritrophins 3-A1 precursor	positive	0.00107003	0.0138676	0.00794	103.487	10.7023	78 Y 0.952*	112 S 0.995**	157 S 0.999**
OG0007626	GSK3-beta interaction protein	positive	0.000844415	0.0118952	0.04134	1.86418	11.141	2 Y 0.976*	10 I 0.977*	42 S 0.998**
OG0007742	DENN domain-containing protein 5B	positive	0.00518755	0.0420191	0.01336	4.02659	7.81287
three test
22 genes shared by herbivorous large milkweed bug and monarch butterfly
OG0000495_1	serine/threonine-protein phosphatase 6 catalytic subunit	Large milkweed bug	1.38e-05	0.000353027	0.00625	53.5019	18.8955
OG0000495_1	serine/threonine-protein phosphatase 6 catalytic subunit	Monarch butterfly	1.65e-09	1.04e-07	0.00689	87.5199	36.3453
OG0001923_0	crumbs	Large milkweed bug	6.53e-07	2.16e-05	0.04455	39.2914	24.7484	164 T 0.971*	261 N 0.971*	495 P 0.955*
OG0001923_0	crumbs	Monarch butterfly	5.55e-06	0.000181058	0.04265	52.0725	20.6373	103 I 0.996**	122 D 0.996**	247 E 0.999**	260 S 0.996**	819 F 0.960*
OG0001958_0	LOW QUALITY PROTEIN: papilin	Large milkweed bug	0.00357482	0.0409086	0.03224	137.995	8.48807	354 H 0.995**	562 Q 0.978*	598 K 0.971*
OG0001958_0	LOW QUALITY PROTEIN: papilin	Monarch butterfly	0.00200581	0.0277682	0.03211	26.4839	9.54421	239 P 0.977*	519 E 0.986*
OG0001976_0	liprin-alpha-1	Large milkweed bug	4.2e-10	2.59e-08	0.00958	48.4637	39.0188	68 S 0.982*
OG0001976_0	liprin-alpha-1	Monarch butterfly	0.000207263	0.0040848	0.00844	58.9204	13.7641	690 S 0.976*
OG0002033_0	nipped-B-like protein	Large milkweed bug	7.51e-06	0.000201077	0.0071	2.77492	20.0587
OG0002033_0	nipped-B-like protein	Monarch butterfly	0.000399672	0.00717891	0.00684	5.08761	12.5337	337 S 0.952*
OG0002141_0	lethal(2) giant larvae protein	Large milkweed bug	6.83e-07	2.23e-05	0.0191	24.1634	24.6635
OG0002141_0	lethal(2) giant larvae protein	Monarch butterfly	6.1e-10	4.33e-08	0.01889	7.12363	38.2896	335 A 0.966*
OG0002391_1	uncharacterized protein LOC663955	Large milkweed bug	0	0	0.00447	137.012	327.628	1146 W 0.977*
OG0002391_1	uncharacterized protein LOC663955	Monarch butterfly	7.34e-06	0.000221693	0.00452	218.099	20.1018
OG0002479_0	acetyl-CoA acetyltransferase, mitochondrial	Large milkweed bug	0.000149897	0.00287438	0.01581	34.7586	14.3735
OG0002479_0	acetyl-CoA acetyltransferase, mitochondrial	Monarch butterfly	8.15e-10	5.51e-08	0.01705	41.0626	37.7227
OG0002978_0	uncharacterized protein LOC658774	Large milkweed bug	0.00373361	0.0423839	0.00429	25.2101	8.40903
OG0002978_0	uncharacterized protein LOC658774	Monarch butterfly	8.38e-07	3.17e-05	0.00605	71.8267	24.2685	20 S 0.969*
OG0003269_1	dihydrolipoyl dehydrogenase, mitochondrial	Large milkweed bug	0	0	0.01333	168.843	108.123
OG0003269_1	dihydrolipoyl dehydrogenase, mitochondrial	Monarch butterfly	0	0	0.01398	416.627	69.4661	266 H 0.971*
OG0003375_0	protein transport protein Sec24A	Large milkweed bug	0.00058826	0.00937911	0.02348	64.0848	11.8128
OG0003375_0	protein transport protein Sec24A	Monarch butterfly	0	0	0.02566	5.9283	94.1362	220 S 0.988*	382 S 0.956*	394 K 0.972*	395 V 0.975*	396 F 0.968*	397 P 0.969*	398 L 0.964*	399 Y 0.975*	425 C 0.973*	474 Y 0.953*
OG0003376_0	exocyst complex component 5	Large milkweed bug	3.86e-07	1.4e-05	0.01179	999	25.7637
OG0003376_0	exocyst complex component 5	Monarch butterfly	1.75e-05	0.000469678	0.01156	12.8133	18.4391	122 C 0.987*
OG0003472_0	coatomer subunit beta	Large milkweed bug	4.59e-10	2.77e-08	0.01348	4.67774	38.8456
OG0003472_0	coatomer subunit beta	Monarch butterfly	0.00160122	0.023304	0.01473	91.5609	9.95834	176 G 0.987*	197 R 0.974*	384 L 0.982*	427 D 0.978*
OG0003486_0	chromodomain-helicase-DNA-binding protein 7	Large milkweed bug	1.88e-13	2.23e-11	0.00869	17.9576	54.1247
OG0003486_0	chromodomain-helicase-DNA-binding protein 7	Monarch butterfly	0	0	0.00862	2.0715	99.7753
OG0003652_1	exocyst complex component 6	Large milkweed bug	2.05e-10	1.38e-08	0.0147	3.60137	40.4216
OG0003652_1	exocyst complex component 6	Monarch butterfly	2.9e-09	1.72e-07	0.01384	1.80162	35.2484
OG0003695_1	AP-1 complex subunit beta-1	Large milkweed bug	0	0	0.00378	5.1529	127.015
OG0003695_1	AP-1 complex subunit beta-1	Monarch butterfly	0.00157804	0.0233254	0.00383	65.4672	9.98519	577 G 0.965*	579 R 0.973*	580 K 0.992**	583 P 0.965*
OG0003805_0	endoplasmin	Large milkweed bug	0.00371733	0.0423686	0.02907	10.8032	8.41698	1 A 0.967*	143 A 0.960*	191 Q 0.986*	227 T 0.953*	237 K 0.982*	411 S 0.954*
OG0003805_0	endoplasmin	Monarch butterfly	0.000334357	0.00604397	0.02847	10.2413	12.8674	19 G 0.967*	31 Q 0.969*	157 N 0.993**	175 E 0.990**	301 T 0.962*	413 A 0.970*	422 K 0.986*
OG0004231_1	uncharacterized protein LOC661513	Large milkweed bug	0	0	0.00287	76.9423	78.5141
OG0004231_1	uncharacterized protein LOC661513	Monarch butterfly	0	0	0.00249	1.85937	97.036
OG0004337_0	nuclear receptor coactivator 2	Large milkweed bug	3.9e-05	0.000923027	0.03233	37.7644	16.9181
OG0004337_0	nuclear receptor coactivator 2	Monarch butterfly	0.000292818	0.00546722	0.03831	29.2501	13.1158	137 K 0.977*	184 K 0.990**
OG0004505_0	vitellogenin receptor	Large milkweed bug	1.04e-10	7.78e-09	0.00287	1.25227	41.7418
OG0004505_0	vitellogenin receptor	Monarch butterfly	5.34e-07	2.2e-05	0.04641	3.61711	25.1372	108 W 0.971*
OG0006585	DNA polymerase epsilon subunit C	Large milkweed bug	0.00119773	0.0171368	0.01459	999	10.4938	48 S 0.996**
OG0006585	DNA polymerase epsilon subunit C	Monarch butterfly	0.00293666	0.0455182	0.01252	999	8.84641	65 A 0.998**
OG0007143	BTB/POZ domain-containing protein 17	Large milkweed bug	0.002058	0.037044	0.02794	86.4296	9.49707
OG0007143	BTB/POZ domain-containing protein 17	Monarch butterfly	2.77e-05	0.00149376	0.02713	56.6694	17.5721	98 R 0.982*	99 N 0.951*	129 S 0.992**	130 W 0.996**	131 L 0.994**	132 N 0.993**	134 Q 0.984*
Two genes shared by all three CG-adapted species
OG0003486_0	chromodomain-helicase-DNA-binding protein 7	Large milkweed bug	2.22526e-11	0.00869	17.9576
OG0004505_0	vitellogenin receptor	Large milkweed bug	7.77901e-09	0.00287	1.25227
OG0003486_0	chromodomain-helicase-DNA-binding protein 7	Monarch butterfly	0	0.00862	2.0715
OG0004505_0	vitellogenin receptor	Monarch butterfly	2.19612e-05	0.04641	3.61711	108 W 0.971*
OG0003486_0	chromodomain-helicase-DNA-binding protein 7	common eastern firefly	0.00363118	0.00958	8.11077
OG0004505_0	vitellogenin receptor	common eastern firefly	0.000534478	0.04463	83.9867

## Sheet: S6
Table S6 Functional enrichment analysis of positively selected genes (PSGs) in CG-adapted insects.
one test
GO.ID	Term	Annotated	Significant	Expected	classicFisher	elimFisher	weightFisher	parentchildFisher	Significnat genes (gene ID in Tribolium castaneum)	Significnat genes (gene name in Tribolium castaneum)
GO:0010950	positive regulation of endopeptidase activity	2	2	0.05	0.00072	0.00072	0.00072	0.3333	660137,663373	REG,LOC663373
GO:2000045	regulation of G1/S transition of mitotic cell cycle	3	2	0.08	0.00213	0.00213	0.00213	0.0143	660137,663373	REG,LOC663373
GO:0055001	muscle cell development	12	3	0.33	0.00352	0.00352	0.07734	0.0073	661042,663025,663882	Actn,zip,flr
GO:1902117	positive regulation of organelle assembly	4	2	0.11	0.00419	0.00419	0.00419	0.0059	655299,659627	PAN2,LOC659627
large milkweed bug as foreground
GO.ID	Term	Annotated	Significant	Expected	classicFisher	elimFisher	weightFisher	parentchildFisher	Significnat genes (gene ID in Tribolium castaneum)	Significnat genes (gene name in Tribolium castaneum)
GO:0007165	signal transduction	372	37	22.64	0.00118	0.0033	0.4572	0.0012	661045,661541,660915,659813,103313200,100142491,655673,655235,658844,661975,655931,656409,661929,661839,656624,663715,656363,655526,663443,103314102,655192,658163,659811,661501,659969,658101,662233,664002,658152,657949,655879,661650,661637,103312523,656196,660473,658706	5-HT2A,Sec71,AdipoR,AstC-R2,GckIII,Hr38,Aplip1,l(2)gl,Oct-TyrR,Orco,PDZ-GEF,Pi3K59F,Pgant35A,Pka-C3,stan,rau,strat,RasGAP1,RhoGAP5A,Smurf,trc,p130CAS,Sarm,LOC661501,babo,Yod1,Der-1,LOC664002,Nmdar1,pHCl-1,LOC655879,LOC661650,LOC661637,RASSF8,cyst,LOC660473,tok
GO:0019228	neuronal action potential	2	2	0.12	0.00368	0.0037	0.0037	0.1	656391,656403	LOC656391,LOC656403
GO:0032924	activin receptor signaling pathway	2	2	0.12	0.00368	0.0037	0.0605	0.0221	658706,659969	tok,babo
GO:0048168	regulation of neuronal synaptic plasticity	2	2	0.12	0.00368	0.0037	0.0605	0.1667	657873,664525	Fmr1,Neurochondrin
GO:0090110	COPII-coated vesicle cargo loading	2	2	0.12	0.00368	0.0037	0.0037	0.0051	660122,663174	Sec23,Sec24AB
GO:0006032	chitin catabolic process	6	3	0.37	0.00386	0.0039	1	0.3485	655022,655122,660881	Idgf4,Idgf2,Cht7
GO:0034767	positive regulation of ion transmembrane transport	7	3	0.43	0.00646	0.0065	1	0.0064	657923,658315,658774	LOC657923,bou,LOC658774
GO:0071495	cellular response to endogenous stimulus	39	7	2.37	0.00801	0.008	1	0.825	100142491,103314102,656017,658706,660915,661045,663715	Hr38,Smurf,tai,tok,AdipoR,5-HT2A,rau
GO:0007476	imaginal disc-derived wing morphogenesis	8	3	0.49	0.00988	0.0099	0.0625	1	656624,658706,661839	stan,tok,Pka-C3
GO:0009953	dorsal/ventral pattern formation	8	3	0.49	0.00988	0.0099	0.0099	0.0215	655192,656196,658706	trc,cyst,tok
GO:0090287	regulation of cellular response to growth factor stimulus	8	3	0.49	0.00988	0.0099	1	0.016	103314102,658706,663715	Smurf,tok,rau
monarch butterfly as foreground
GO.ID	Term	Annotated	Significant	Expected	classicFisher	elimFisher	weightFisher	parentchildFisher	Significnat genes (gene ID in Tribolium castaneum)	Significnat genes (gene name in Tribolium castaneum)
GO:0006368	transcription elongation from RNA polymerase II promoter	12	4	0.52	0.0013	0.0013	0.0074	0.00075	100142296,100142368,655543,660097	atms,PCID2,Spt6,Cdk9
GO:0006573	valine metabolic process	2	2	0.09	0.0019	0.0019	0.0019	0.00226	657314,662431	Hibch,Bcat
GO:0045214	sarcomere organization	8	3	0.35	0.0038	0.0038	0.0038	0.06863	659358,663025,663031	Mhc,zip,LOC663031
GO:0071897	DNA biosynthetic process	8	3	0.35	0.0038	0.0038	0.16	0.00317	658633,662786,664086	DNAlig1,PolZ1,PCNA
GO:0048193	Golgi vesicle transport	75	9	3.24	0.0044	0.0044	1	0.19133	655235,656014,656738,659401,659933,660894,661867,663174,663939	l(2)gl,fws,Sec15,zetaCOP,Sec10,p115,Trs31,Sec24AB,betaCOP
GO:0006898	receptor-mediated endocytosis	17	4	0.74	0.0051	0.0051	0.0051	0.26503	654860,657346,659349,663432	LOC654860,yl,mgl,Dap160
GO:0048488	synaptic vesicle endocytosis	9	3	0.39	0.0055	0.0055	0.0055	0.7	654860,660883,663432	LOC654860,tweek,Dap160
GO:0006281	DNA repair	79	9	3.42	0.0063	0.0063	0.1251	0.13591	658633,659059,659958,662485,662786,663907,664086,664231,664450	DNAlig1,gkt,LOC659958,Fancm,PolZ1,XRCC1,PCNA,Tfb1,pic
common eastern firefly as foreground
GO.ID	Term	Annotated	Significant	Expected	classicFisher	elimFisher	weightFisher	parentchildFisher	Significnat genes (gene ID in Tribolium castaneum)	Significnat genes (gene name in Tribolium castaneum)
GO:0034728	nucleosome organization	4	2	0.16	0.0086	0.0086	0.0086	0.0156	655543,659010	Spt6,kis
GO:0048167	regulation of synaptic plasticity	4	2	0.16	0.0086	0.0086	0.0086	0.0068	663311,664525	Rim,Neurochondrin
GO:0060627	regulation of vesicle-mediated transport	22	4	0.86	0.0093	0.0093	1	0.0126	103314078,656193,663138,663311	Septin4,Chc,sp3,Rim
GO:0072666	establishment of protein localization to vacuole	12	3	0.47	0.0098	0.0098	0.0098	0.03	655913,659265,662793	Vps13,Vps15,Vps36

## Sheet: S7
Table S7 Convergent sites shared by all three CG-adapted species
Orthogroup	gene name	position	convergent substitution
OG0001785_1	metallophosphoesterase 1	66	Photinus pyralis V->T, Oncopeltus fasciatus V->T, Danaus plexippus V->T
OG0000828_0	sodium/calcium exchanger 3	367	Photinus pyralis V->S, Danaus plexippus G->S, Oncopeltus fasciatus V->S
OG0006492	uncharacterized protein LOC662535	50	Photinus pyralis V->I, Oncopeltus fasciatus V->I, Danaus plexippus V->I
OG0006514	CD109 antigen	395	Photinus pyralis V->I, Danaus plexippus V->I,Oncopeltus fasciatus V->I
OG0007347	phosphatidylinositide phosphatase SAC2	228	Photinus pyralis V->I, Danaus plexippus V->I, Oncopeltus fasciatus V->I
OG0005747	aminomethyltransferase, mitochondrial	86	Photinus pyralis V->E, Danaus plexippus D->E, Oncopeltus fasciatus V->E
OG0007219	protein FAM210B	76	Photinus pyralis I->F, Oncopeltus fasciatus I->F, Danaus plexippus I->F
OG0007303	calpain-7	286	Photinus pyralis E->D, Oncopeltus fasciatus E->D,Danaus plexippus P->D
OG0004211_0	translation initiation factor eIF-2B subunit gamma	50	Oncopeltus fasciatus V->I, Danaus plexippus V->I, Photinus pyralis V->I
OG0002701_0	ankyrin repeat domain-containing protein 17	993	Oncopeltus fasciatus E->D, Danaus plexippus E->D, Photinus pyralis E->D
OG0003573_0	protein tumorous imaginal discs, mitochondrial	219	Oncopeltus fasciatus D->K, Danaus plexippus S->K, Photinus pyralis D->K
OG0003301_0	SH2 domain-containing protein 4A	8	Oncopeltus fasciatus D->E, Photinus pyralis D->E, Danaus plexippus D->E
OG0002322_0	glycogen debranching enzyme	424	Oncopeltus fasciatus A->S, Photinus pyralis A->S, Danaus plexippus A->S
OG0003078_0	sarcalumenin	372	Oncopeltus fasciatus A->S, Danaus plexippus A->S, Photinus pyralis A->S
OG0004062_0	putative N-acetylglucosamine-6-phosphate deacetylase	115	Danaus plexippus V->I, Photinus pyralis V->I, Oncopeltus fasciatus V->I
OG0005978	Ig-like and fibronectin type-III domain-containing protein 1	291	Danaus plexippus T->S, Photinus pyralis T->S, Oncopeltus fasciatus T->S
OG0003405_0	2-methoxy-6-polyprenyl-1,4-benzoquinol methylase, mitochondrial	191	Danaus plexippus T->S, Oncopeltus fasciatus T->S, Photinus pyralis T->S
OG0006581	serine/threonine-protein phosphatase 5	48	Danaus plexippus S->T, Photinus pyralis S->T, Oncopeltus fasciatus V->T
OG0003135_0	nuclear cap-binding protein subunit 2	13	Danaus plexippus S->T, Oncopeltus fasciatus A->T, Photinus pyralis A->T
OG0001324_0	THO complex subunit 1	181	Danaus plexippus K->Q, Photinus pyralis L->Q, Oncopeltus fasciatus L->Q
OG0004058_0	neuferricin	56	Danaus plexippus K->N, Photinus pyralis K->N, Oncopeltus fasciatus K->N
OG0005186_0	nucleoporin GLE1	59	Danaus plexippus E->D, Oncopeltus fasciatus E->D, Photinus pyralis E->D
OG0006595	serine/threonine-protein kinase PLK4	65	Danaus plexippus A->V, Oncopeltus fasciatus S->V, Photinus pyralis A->V

## Sheet: S8
Table S8 Significantly enriched Gene Ontology (GO) terms identified by topGO analysis of genes harboring identical convergent amino acid substitutions
All genes with convergent sites between at least two species
GO.ID	Term	Annotated	Significant	Expected	classicFisher	elimFisher	weightFisher	parentchildFisher	Significnat genes (gene ID in Tribolium castaneum)	Significnat genes (gene name in Tribolium castaneum)
GO:0006418	tRNA aminoacylation for protein translation	23	15	7.16	0.00075	0.00075	0.0016	0.00225	654931,656575,657402,657442,657453,657661,659223,659786,659890,660172,661180,662533,663035,663568,664292	AlaRS,CysRS,AspRS,TyrRS-m,TrpRS,MetRS,AsnRS,TyrRS,ValRS,GlyRS,GlnRS,CysRS-m,LeuRS-m,PheRS-m,ArgRS
GO:0005975	carbohydrate metabolic process	71	38	22.1	6e-05	0.0017	0.0097	8e-05	100142267,641601,652967,654888,655022,655119,655122,656521,657174,657250,657353,657406,657534,657802,658249,658259,658721,658959,659013,659192,659289,659583,659733,660189,660741,660752,660881,660928,661079,661188,661492,661836,662050,662201,662219,662526,663249,663480	LOC100142267,Cht5,Cht10,Pgm1,Idgf4,Atg12,Idgf2,Pgk,LOC657174,LOC657250,LOC657353,Glyp,Atg2,serp,Hexo2,LOC658259,Cda4,Pgant9,LOC659013,Pmm2,LOC659289,alpha-Man-IIb,LOC659733,Edem2,LOC660741,Pgd,Cht7,Rpi,Dera,LOC661188,GCS1,Edem1,Glys,LOC662201,LOC662219,LOC662526,LOC663249,LOC663480
GO:0008286	insulin receptor signaling pathway	5	5	1.56	0.0029	0.0029	0.0093	0.00667	100141888,656423,660002,661524,661920	Pi3K21B,Akt,gig,InR,Pdk1
GO:0019752	carboxylic acid metabolic process	101	59	31.44	7.3e-09	0.00332	0.0381	1	100141950,100142482,654931,655577,655758,656026,656036,656225,656420,656521,656575,657211,657314,657402,657442,657453,657661,657686,657887,658177,658559,658584,659013,659029,659089,659223,659277,659786,659815,659890,660172,660342,660433,660648,660741,660752,661180,661693,661818,662054,662087,662188,662219,662317,662336,662431,662533,662842,662903,662962,663035,663354,663495,663568,663885,664292,6…	LOC100141950,LOC100142482,AlaRS,GLS,Trhn,Fatp3,mino,LOC656225,LOC656420,Pgk,CysRS,LOC657211,Hibch,AspRS,TyrRS-m,TrpRS,MetRS,Men,P5CDh1,Got2,Idh3a,LOC658584,LOC659013,LOC659029,Baldspot,AsnRS,LOC659277,TyrRS,Sc2,ValRS,GlyRS,beg,LOC660433,scu,LOC660741,Pgd,GlnRS,LOC661693,Hmgcl,LOC662054,LOC662087,LOC662188,LOC662219,LOC662317,Mtpalpha,Bcat,CysRS-m,LOC662842,LOC662903,Ddc,LeuRS-m,LOC663354,Amacr,Ph…
GO:0044281	small molecule metabolic process	210	105	65.37	2.4e-09	0.00422	0.9703	2e-09	100141539,100141950,100142482,103313490,103314115,654931,655577,655758,655808,655972,655977,656026,656036,656211,656225,656241,656420,656521,656575,656695,656841,657047,657098,657179,657211,657274,657314,657353,657402,657442,657453,657661,657686,657887,658177,658259,658499,658559,658560,658584,658607,658966,659013,659029,659089,659192,659223,659277,659583,659658,659733,659786,659811,659815,659890…	LOC100141539,LOC100141950,LOC100142482,LOC103313490,LOC103314115,AlaRS,GLS,Trhn,Ppcdc,Npc1a,Nt5b,Fatp3,mino,Pde6,LOC656225,LOC656241,LOC656420,Pgk,CysRS,Aprt,Ctps,SCOT,LOC657098,LOC657179,LOC657211,Pde8,Hibch,LOC657353,AspRS,TyrRS-m,TrpRS,MetRS,Men,P5CDh1,Got2,LOC658259,LOC658499,Idh3a,Dhod,LOC658584,LOC658607,LOC658966,LOC659013,LOC659029,Baldspot,Pmm2,AsnRS,LOC659277,alpha-Man-IIb,Ak3,LOC659733…
GO:0006260	DNA replication	48	24	14.94	0.00456	0.00456	0.0466	0.00039	100142503,103314078,655255,655552,655588,655855,655929,656183,656446,656744,657061,657098,657179,657330,657782,658099,658633,659529,659830,660795,661209,661410,663583,663974	PolG2,Septin4,Orc2,LOC655552,LOC655588,PolA1,RecQ4,Gnf1,LOC656446,kin17,Mcm3,LOC657098,LOC657179,PolG1,PolQ,Mcm6,DNAlig1,Orc4,Top1,Ctf4,dre4,mms4,LOC663583,Orc1
GO:0006030	chitin metabolic process	7	6	2.18	0.00462	0.00462	0.0046	0.02489	641504,641601,652967,655022,655122,660881	kkv,Cht5,Cht10,Idgf4,Idgf2,Cht7
GO:0006631	fatty acid metabolic process	31	17	9.65	0.00497	0.00497	0.5223	0.21884	100141950,100142482,656026,656036,656420,657211,659029,659089,659277,659815,660342,660433,660648,662317,662336,663885,664427	LOC100141950,LOC100142482,Fatp3,mino,LOC656420,LOC657211,LOC659029,Baldspot,LOC659277,Sc2,beg,LOC660433,scu,LOC662317,Mtpalpha,Acat1,Las
GO:0042254	ribosome biogenesis	115	49	35.8	0.00529	0.00529	0.194	0.00772	100141956,100142121,103312459,103314095,655179,655198,655202,655503,655542,655839,655841,655968,656169,656256,656379,656445,656653,656857,657488,658296,658890,658982,659117,659224,659471,659478,659901,660102,660244,661129,661235,661314,661417,661617,662049,662331,662465,662556,662830,662948,662963,663133,663412,663501,663649,663659,663747,663796,664400	Cul4,LOC100142121,LOC103312459,LOC103314095,LOC655179,Rrp6,LOC655202,Nmd3,LOC655542,l(2)k09022,Rrp42,LOC655968,LOC656169,Trmt112,pix,Mat89Ba,RpLP0,Mettl5,Dbp21E2,pths,LOC658890,LOC658982,LOC659117,LOC659224,LOC659471,RpL10,LOC659901,Dbp45A,LOC660244,Nle,Tsr1,smid,LOC661417,LOC661617,LOC662049,LOC662331,LOC662465,Rat1,l(2)10685,mRpS7,LOC662963,Ddx1,LOC663412,Pop5,l(2)05287,LOC663659,l(3)07882,l(2)…
GO:0043648	dicarboxylic acid metabolic process	9	7	2.8	0.00534	0.00534	1	0.19127	655577,656225,657686,657887,658177,658584,664447	GLS,LOC656225,Men,P5CDh1,Got2,LOC658584,Mdh1
GO:0019637	organophosphate metabolic process	142	61	44.2	0.00153	0.0057	0.5113	0.00191	100141539,100141888,103313490,655531,655808,655977,655996,656036,656085,656211,656241,656409,656521,656695,656841,656844,657033,657084,657098,657179,657274,657735,658014,658205,658337,658499,658560,658966,659062,659230,659292,659658,659733,659811,659953,660348,660665,660672,660752,660928,661079,661493,661520,661737,661775,661873,662076,662201,662219,662765,662828,662887,663041,663138,663374,66342…	LOC100141539,Pi3K21B,LOC103313490,Pis,Ppcdc,Nt5b,mal,mino,PGAP5,Pde6,LOC656241,Pi3K59F,Pgk,Aprt,Ctps,FIG4,PIG-G,LOC657084,LOC657098,LOC657179,Pde8,PIG-U,LOC658014,LOC658205,LOC658337,LOC658499,Dhod,LOC658966,norpA,Fitm,Synj,Ak3,LOC659733,Sarm,eas,LOC660348,PIG-L,Taz,Pgd,Rpi,Dera,PIG-B,Ocrl,Gart,Ipk2,LOC661873,LOC662076,LOC662201,LOC662219,r-l,Dpm1,PGS1,LOC663041,sp3,PGAP3,PIP5K59B,mtm,LOC664060,L…
GO:0016052	carbohydrate catabolic process	18	11	5.6	0.00808	0.00808	1	0.02737	641601,652967,655119,656521,657406,657534,659733,660741,661079,662219,662526	Cht5,Cht10,Atg12,Pgk,Glyp,Atg2,LOC659733,LOC660741,Dera,LOC662219,LOC662526
GO:0044242	cellular lipid catabolic process	18	11	5.6	0.00808	0.00808	0.6708	0.01773	656420,657211,658249,659277,660433,662076,662336,663249,663885,664240,664547	LOC656420,LOC657211,Hexo2,LOC659277,LOC660433,LOC662076,Mtpalpha,LOC663249,Acat1,LOC664240,Hsl
GO:0006954	inflammatory response	4	4	1.25	0.00935	0.00935	0.0093	0.02207	655507,656158,660697,662755	LOC655507,LOC656158,Toll-6,LOC662755
GO:0032048	cardiolipin metabolic process	4	4	1.25	0.00935	0.00935	0.0093	1	658205,660672,662887,664446	LOC658205,Taz,PGS1,CLS
GO:0032786	positive regulation of DNA-templated transcription, elongation	4	4	1.25	0.00935	0.00935	0.0093	0.00397	657069,660097,661209,661609	hyx,Cdk9,dre4,thoc5
GO:0043171	peptide catabolic process	4	4	1.25	0.00935	0.00935	0.0093	0.01452	656477,657239,660014,663258	Psa,LOC657239,LOC660014,LOC663258
GO:0045943	positive regulation of transcription by RNA polymerase I	4	4	1.25	0.00935	0.00935	0.0093	0.0038	103313274,655839,662465,663649	ath,l(2)k09022,LOC662465,l(2)05287
GO:0006643	membrane lipid metabolic process	35	18	10.9	0.00936	0.00936	0.211	0.28933	103314115,656085,657033,657299,657735,657852,658249,659089,659815,660665,661493,661552,661598,662828,663249,663374,663944,664240	LOC103314115,PGAP5,PIG-G,GlcT,PIG-U,Sap-r,Hexo2,Baldspot,Sc2,PIG-L,PIG-B,LOC661552,LOC661598,Dpm1,LOC663249,PGAP3,nSMase,LOC664240
GO:0007155	cell adhesion	53	25	16.5	0.00982	0.00982	0.1134	0.01108	656624,658163,664362,656828,658199,661583,664545,661839,661970,652931,657593,658794,654865,657674,658818,660159,657993,658847,662235,658046,661200,655681,658147,661297,664026	stan,p130CAS,fat-spondin,Cad99C,mesh,LanA,Fas2,Pka-C3,shg,chp,LOC657593,Invadolysin,Ten-a,mys,robo3,Cad87A,if,Cad89D,LOC662235,wb,sns,Cont,ed,LanB1,Ten-m
Genes with convergent sites between the large milkweed bug and the common eastern firefly
GO.ID	Term	Annotated	Significant	Expected	classicFisher	elimFisher	weightFisher	parentchildFisher	Significnat genes (gene ID in Tribolium castaneum)	Significnat genes (gene name in Tribolium castaneum)
GO:0008286	insulin receptor signaling pathway	5	5	0.99	0.0003	0.0003	0.0015	0.00389	100141888,656423,660002,661524,661920	Pi3K21B,Akt,gig,InR,Pdk1
GO:0006520	cellular amino acid metabolic process	52	20	10.28	0.00128	0.0013	0.5788	0.00154	654931,655577,655758,657314,657402,657453,657661,657887,658177,659786,659890,660741,661180,661693,661818,662188,662533,662962,664292,664343	AlaRS,GLS,Trhn,Hibch,AspRS,TrpRS,MetRS,P5CDh1,Got2,TyrRS,ValRS,LOC660741,GlnRS,LOC661693,Hmgcl,LOC662188,CysRS-m,Ddc,ArgRS,P5cr-2
GO:0032786	positive regulation of DNA-templated transcription, elongation	4	4	0.79	0.00151	0.0015	0.0015	0.00057	657069,660097,661209,661609	hyx,Cdk9,dre4,thoc5
GO:0007155	cell adhesion	53	20	10.48	0.00169	0.0017	0.029	0.00187	652931,656624,656828,657593,657674,657993,658046,658163,658199,658794,658818,658847,661200,661297,661839,661970,662235,664026,664362,664545	chp,stan,Cad99C,LOC657593,mys,if,wb,p130CAS,mesh,Invadolysin,robo3,Cad89D,sns,LanB1,Pka-C3,shg,LOC662235,Ten-m,fat-spondin,Fas2
GO:0046395	carboxylic acid catabolic process	26	12	5.14	0.00201	0.002	1	0.25554	655577,656420,657314,657887,658177,659277,660433,660741,661818,662188,662336,663885	GLS,LOC656420,Hibch,P5CDh1,Got2,LOC659277,LOC660433,LOC660741,Hmgcl,LOC662188,Mtpalpha,Acat1
GO:0006030	chitin metabolic process	7	5	1.38	0.00438	0.0044	0.0044	0.03874	641504,652967,655022,655122,660881	kkv,Cht10,Idgf4,Idgf2,Cht7
GO:0032787	monocarboxylic acid metabolic process	43	16	8.5	0.00565	0.0057	0.8237	0.67508	100142482,656026,656036,656420,657211,657686,659029,659089,659277,660433,662087,662219,662317,662336,663495,663885	LOC100142482,Fatp3,mino,LOC656420,LOC657211,Men,LOC659029,Baldspot,LOC659277,LOC660433,LOC662087,LOC662219,LOC662317,Mtpalpha,Amacr,Acat1
GO:0042254	ribosome biogenesis	115	34	22.73	0.00669	0.0067	0.2361	0.05075	103314095,655179,655503,655542,655839,655841,655968,656169,656256,656379,656653,656857,657488,658296,658982,659117,659224,659471,660102,661129,661235,661314,661617,662049,662465,662556,662830,662948,663133,663412,663501,663649,663796,664400	LOC103314095,LOC655179,Nmd3,LOC655542,l(2)k09022,Rrp42,LOC655968,LOC656169,Trmt112,pix,RpLP0,Mettl5,Dbp21E2,pths,LOC658982,LOC659117,LOC659224,LOC659471,Dbp45A,Nle,Tsr1,smid,LOC661617,LOC662049,LOC662465,Rat1,l(2)10685,mRpS7,Ddx1,LOC663412,Pop5,l(2)05287,l(2)09851,LOC664400
GO:0006261	DNA-dependent DNA replication	33	13	6.52	0.00708	0.0071	1	0.78553	100142503,103314078,655588,655855,657061,657330,657782,658099,658633,660795,661410,663583,663974	PolG2,Septin4,LOC655588,PolA1,Mcm3,PolG1,PolQ,Mcm6,DNAlig1,Ctf4,mms4,LOC663583,Orc1
GO:0046464	acylglycerol catabolic process	3	3	0.59	0.00769	0.0077	0.0077	0.11905	657211,662076,664547	LOC657211,LOC662076,Hsl
GO:0007062	sister chromatid cohesion	8	5	1.58	0.00978	0.0098	0.0317	0.00677	107397753,655276,656031,656446,661939	san,SA1,SMC1,LOC656446,eco

## Sheet: S9
Table S9 Genes with convergent substitutions in CG-adapted species, and function in cell-cell junction.
ensembl gene id	external gene name
FBgn0000547	ed	319	['Danaus plexippus F->Y ', 'Photinus pyralis F->Y ]
FBgn0000635	Fas2	2	['Oncopeltus fasciatus E->Q', 'Photinus pyralis E->Q']
FBgn0000635	Fas2	71	['Oncopeltus fasciatus R->I', 'Photinus pyralis R->I']
FBgn0000635	Fas2	127	['Oncopeltus fasciatus A->V', 'Photinus pyralis E->V']
FBgn0000711	flw	227	['Danaus plexippus S->N', 'Oncopeltus fasciatus V->N']
FBgn0001250	if	46	['Photinus pyralis V->I', 'Oncopeltus fasciatus V->I']
FBgn0001250	if	49	['Photinus pyralis N->K', 'Oncopeltus fasciatus N->K']
FBgn0001987	Gli	581	['Photinus pyralis V->L', 'Oncopeltus fasciatus V->L']
FBgn0002121	l(2)gl	318	['Oncopeltus fasciatus H->Y', 'Photinus pyralis H->Y']
FBgn0003371	sgg	162	['Danaus plexippus T->S', 'Oncopeltus fasciatus T->S']
FBgn0004657	mys	224	['Oncopeltus fasciatus L->F', 'Photinus pyralis L->F']
FBgn0013997	Nrx-IV	451	['Danaus plexippus A->T', 'Oncopeltus fasciatus I->T']
FBgn0013997	Nrx-IV	38	['Photinus pyralis D->E', 'Oncopeltus fasciatus D->E']
FBgn0013997	Nrx-IV	728	['Danaus plexippus S->G', 'Photinus pyralis S->G']
FBgn0024836	stan	1269	['Oncopeltus fasciatus D->E', 'Danaus plexippus D->E']
FBgn0024836	stan	260	['Photinus pyralis N->S', 'Oncopeltus fasciatus P->S']
FBgn0024836	stan	1253	['Photinus pyralis V->T', 'Danaus plexippus K->T']
FBgn0028427	Ilk	75	['Photinus pyralis A->S', 'Oncopeltus fasciatus A->S']
FBgn0031256	shv	125	['Photinus pyralis K->R', 'Oncopeltus fasciatus K->R']
FBgn0031571	bark	310	['Photinus pyralis V->L', 'Oncopeltus fasciatus V->L']
FBgn0031571	bark	454	['Photinus pyralis P-> A', 'Danaus plexippus T->A']
FBgn0031571	bark	1447	['Photinus pyralis T->S', 'Danaus plexippus T->S']
FBgn0031571	bark	1594	['Photinus pyralis V->D', 'Danaus plexippus A->D']
FBgn0031571	bark	367	['Photinus pyralis V->T', 'Oncopeltus fasciatus I->T']
FBgn0031979	CCDC53	41	['Photinus pyralis G->V', 'Oncopeltus fasciatus E->V']
FBgn0035101	p130CAS	61	['Photinus pyralis E->D', 'Oncopeltus fasciatus E->D']
FBgn0036141	wls	93	['Photinus pyralis D-> E', 'Oncopeltus fasciatus D->E']
FBgn0037963	Cad87A	25	['Photinus pyralis I->L', 'Danaus plexippus I->L']
FBgn0037963	Cad87A	199	['Photinus pyralis A->S', 'Danaus plexippus A->S']
FBgn0037963	Cad87A	34	['Photinus pyralis T->A', 'Danaus plexippus S->A']
FBgn0037963	Cad87A	426	['Photinus pyralis L->P', 'Danaus plexippus L->P']
FBgn0039709	Cad99C	263	['Oncopeltus fasciatus A->V', 'Photinus pyralis I->V']
FBgn0039709	Cad99C	194	['Oncopeltus fasciatus E->T', 'Photinus pyralis K->T']
FBgn0039709	Cad99C	441	['Oncopeltus fasciatus I->L', 'Photinus pyralis I->L']
FBgn0261800	LanB1	504	['Oncopeltus fasciatus D->N', 'Photinus pyralis D->N']
FBgn0261800	LanB1	358	['Photinus pyralis G->N', 'Danaus plexippus Y->N']
FBgn0262733	Src64B	165	['Oncopeltus fasciatus V->N', 'Danaus plexippus S->N']
FBgn0265274	Inx3	295	['Photinus pyralis K->R', 'Danaus plexippus K->R']
FBgn0265274	Inx3	303	['Oncopeltus fasciatus L->V', 'Photinus pyralis L->V']
FBgn0266409	CG45049	33	['Oncopeltus fasciatus H->Y', 'Photinus pyralis H->Y']
FBgn0266465	GckIII	42	['Photinus pyralis E->D', 'Oncopeltus fasciatus E->D']
FBgn0267435	chp	300	['Photinus pyralis L-> E', 'Oncopeltus fasciatus L->E']
FBgn0267488	Mcr	395	['Photinus pyralis V->I', 'Danaus plexippus V->I', 'Oncopeltus fasciatus V->I]
FBgn0267488	Mcr	412	['Photinus pyralis D->N', 'Oncopeltus fasciatus D->N']
